# Supplementary material for: Periodontal Pathogens Correlate with Rheumatoid Arthritis Disease Parameters: A Systematic Review Based on Clinical Studies
Source: Dent J (Basel). 2025 May 15;13(5):214. doi: 10.3390/dj13050214 (PMC12110451; doi:10.3390/dj13050214)
Supplement: Supplementary file 1 [file dentistry-13-00214-s001.zip]

Archive with 1 entries (1 files):
- dentistry-3574055-supplementary.xlsx
