# Supplementary material for: Periodontal Pathogens Correlate with Rheumatoid Arthritis Disease Parameters: A Systematic Review Based on Clinical Studies
Source: Dent J (Basel). 2025 May 15;13(5):214. doi: 10.3390/dj13050214 (PMC12110451; doi:10.3390/dj13050214)
Supplement: Supplementary file 1 [file dentistry-13-00214-s001.zip › dentistry-3574055-supplementary.xlsx]

## Sheet: Sheet1
Table S1. Excluded Paper
No.	Author Year Country	Title	Reasoning
`1	Susanto et al. 2013 Indonesia	Prevalence and severity of periodontitis in indonesian patients with rheumatoid arthritis	No microbial evaluation
2	Shimada et al. 2015 Japan	Expression of anti‐Porphyromonas gingivalis peptidylarginine deiminase	No microbial evaluation
3	Pinho et al. 2009 Brazil	Relationship between periodontitis and rheumatoid arthritis and the effect of non-surgical periodontal treatment	No microbial evaluation
4	Nguyen et al. 2020 Vietnam	Relationship between periodontitis and rheumatoid arthritis in Vietnamese patients	No microbial evaluation
5	Nakamura et al. 2016 Japan	Identification of baseline gene expression signatures predicting therapeutic responses to three biologic agents in rheumatoid arthritis a retrospective observational study	No microbial evaluation
6	Lew et al. 2021 Malaysia	Lew2021-Antibodies against citrullinated proteins in relation to periodontitis with or without rheumatoid arthritis a cross-sectional study	No microbial evaluation
7	Kimura 2015 Japan	Periodontal pathogen participate in synovitis in patients with rheumatoid arthritis in clinical remission: A retrospective case-control study	No microbial evaluation
8	Khantisopon et al. 2014 Thailand	Periodontal disease in Thai patients with rheumatoid arthritis	No microbial evaluation
9	Karapetsa et al. 2021 Italy	Periodontitis in RA Italian patients with established rheumatoid arthritis: A cross-sectional study	No microbial evaluation
10	Dissick et al. 2010 US	Association of periodontitis with rheumatoid arthritis A pilot study	No microbial evaluation
11	Arvikar et al. 2021 US	Periodontal inflammation and distinct inflammatory profiles in saliva and gingival crevicular fluid compared with serum and joints in rheumatoid arthritis patients	No microbial evaluation
12	Carbonell-Bobadil 2022 Mexico	Patients with seronegative rheumatoid arthritis have a different phenotype than seropositive patients: A clinical and ultrasound study	No microbial evaluation
13	Eriksson 2016 Sweden	Prevalence of periodontitis in patients with established rheumatoid arthritis- a swedish population based case-control study.pdf	No microbial evaluation
14	Cosgarea et al. 2018 Germany	Effects of non-surgical periodontal therapy on periodontal laboratory and clinical data as well as on disease activity in patients with rheumatoid arthritis	No RA disease parameter
15	Ayala-herrera 2018 Mexico	Distribution of Porphyromonas gingivalis fimA genotypes in patients affected by rheumatoid arthritis and periodontitis	No RA disease parameter
16	Bender 2019 Switzerland	Expression of human and Porphyromonas gingivalis glutaminyl cyclases in periodontitis and rheumatoid arthritis–A pilot study	No RA disease parameter
17	Rechert 2013 Germany	Detection of oral bacterial DNA in synovial fluid	Sample not from oral cavity
18	Martinez-martinez 2009 Mexico	Detection of periodontal bacterial DNA in serum and synovial fluid in refractory rheumatoid arthritis patients	Sample not from oral cavity
19	Del Rio et al. 2016 Spain	Impact of the thickness of the subcutaneous tissue at the site of injection as measured by ultrasound on the therapeutic response to subcutaneous anti-tumor necrosis factor drugs	Letter to editor
20	Fautrel et al. 2020 France	Predictive factors of tumour necrosis inhibitor treatment persistence for rheumatoid arthritis: An observational study in 8052 patients	Letter to editor
21	Yano et al. 2021 Japan	Letter to the Editor: Scleritis and Aortitis in Early Rheumatoid Arthritis	Letter to editor
22	Naranjo et al. 2019 Spain	Cardiovascular disease in the QUEST-RA study, 10 years later	Editorial
23	Fakhouri et al. 2021 US	Letter to the Editor Regarding Comparative Efficacy of JAK Inhibitors for Moderate-to-Severe Rheumatoid Arthritis: A Network Meta-Analysis	Letter to editor
24	Vincent 2019 France	Effect of serum anti-tumour necrosis factor (TNF) drug trough concentrations and antidrug antibodies (ADAb) to further anti-TNF short-term effectiveness after switching in rheumatoid arthritis and axial spondyloarthritis	Letter to editor
25	Liu et al. 2020 China	Analysis of subgingival microbiome of periodontal disease and rheumatoid arthritis in Chinese- A case-control study	No RA disease parameter (via hand searching)
26	Kim 2018 Korea	Periodontal pathogens and the association between periodontitis and rheumatoid arthritis in Korean adults.pdf	No RA disease parameter (via hand searching)
27	Li 2021 China	Novel autoantibodies identified in ACPA-negative rheumatoid arthritis.pdf	No microbial evaluation (via hand searching)
28	Manoil 2021 Sweden	Associations between serum antibodies to periodontal pathogens and preclinical phases of rheumatoid arthritis	No RA disease parameter (via hand searching)
